# Supplementary material for: Wearables for Biomechanical Performance Optimization and Risk Assessment in Industrial and Sports Applications
Source: Bioengineering (Basel). 2022 Jan 13;9(1):33. doi: 10.3390/bioengineering9010033 (PMC8772827; doi:10.3390/bioengineering9010033)
Supplement: Supplementary file 1 [file bioengineering-09-00033-s001.zip]

Archive with 1 entries (1 files):
- bioengineering-1510833-supplementary.pdf
